# Supplementary material for: Genetic Diversity on Farm in Japanese Paper Mulberry
Source: Ecol Evol. 2025 Jan 9;15(1):e70828. doi: 10.1002/ece3.70828 (PMC11717549; doi:10.1002/ece3.70828)
Supplement: Supplementary file 2 — Table S1. List of materials applied to MIG‐seq. [file ECE3-15-e70828-s002.xlsx]

## Sheet: S-Table1 material
Supplmentary Table 1. List of materials applied to MIG-seq
Accession (cp type)	Maternal type	cp-Arep	cp-Trep	cp-SSR	Prefecture（Japan)	GPS (Latitude N, Longitute E)
Shiramine-Kyoto (M1)	M1	-5	2	1	Kyoto	34.896334,129.5752443
Kozo field-Hyogo (M2)	M2	1	2	1	Hyougo	35.1889579,134.92759
Dainichido-Hyogo (M3)	M3	1	4	2	Hyougo	35.0725356,134.1851333
Aoso-Kochi (M4)	M4	2	2	1	Kochi	33.5476887,133.3917562
Akaso-Kochi (M4)	M4	2	2	1	Kochi	33.5476887,133.3917562
Ebitani-Toyama (M5)	M5	2	2	2	Toyama	36.9095609,137.5722915
Wild-Ibaraki (M6)	M6	2	3	1	Ibaraki	36.394971,140,232176
Kozo field-Ibaraki (M7)	M7	2	3	2	Ibaraki	36.405934,140.224674
Asahimachi-Toyama (M8)	M8	3	1	1	Toyama	36.9094321,137.5694588
Mr.Sasagawa-Toyama (M8)	M8	3	1	1	Toyama	36.9094321,137.5694588
Taori-Kochi (M9)	M9	3	2	1	Kochi	33.5476887,133.3917562
Kozo field-Ibaraki (M10)	M10	3	3	2	Ibaraki	36.405934,140.224674
Toba-Hyogo (M11)	M11	3	4	2	Hyougo	34.6792277,134.9511456
Toba-Hyogo (M12)	M12	4	2	1	Hyougo	34.6792277,134.9511456
Mizota.Washi-Saga (M13)	M13	4	2	2	Saga	33.1947782,130.56420
Kikuchi Yame.Washi-Saga (M13)	M13	4	2	2	Saga	33.206994,130.5549067
Yame.kogenkan-Saga (M13)	M13	4	2	2	saga	33.206994,130.5549067
Kaname-Kochi (M14)	M14	4	3	2	Kochi	33.5476887,133.3917562
Nasu-Kochi (M15)	M15	4	4	2	Kochi	33.5476887,133.3917562
Dainichido-Hyogo (M15)	M15	4	4	2	Hyogo	35.0725356,134.1851333
Wild.Blackstem-Ibaraki (M16)	M15	4	4	2	Ibaraki	36.362985,140.231678
Aoso-2-Kochi	nt	nt	nt	nt	Kochi	33.5476887,133.3917562
Akaso-2-Kochi	nt	nt	nt	nt	Kochi	33.5476887,133.3917562
Nasu-2-Kochi	nt	nt	nt	nt	Kochi	33.5476887,133.3917562
Ibaraki (Farm TK; Black)	nt	nt	nt	nt	Ibaraki	36.384264,140.232652
Ibaraki (Farm TK; Black)	nt	nt	nt	nt	Ibaraki	36.384264,140.232652
Ibaraki (Farm TK; Black)	nt	nt	nt	nt	Ibaraki	36.384264,140.232652
Ibaraki (Farm TK; Black)	nt	nt	nt	nt	Ibaraki	36.384264,140.232652
Ibaraki (Farm TK; White)	nt	nt	nt	nt	Ibaraki	36.384264,140.232652
Ibaraki (Farm TK; Red)	nt	nt	nt	nt	Ibaraki	36.384264,140.232652
Ibaraki (Farm TK; Red)	nt	nt	nt	nt	Ibaraki	36.384264,140.232652
Ibaraki (Farm TK; Red)	nt	nt	nt	nt	Ibaraki	36.384264,140.232652
Ibaraki Farm T	nt	nt	nt	nt	Ibaraki	36.405934,140.224674
Ibaraki Farm T	nt	nt	nt	nt	Ibaraki	36.405934,140.224674
Ibaraki Farm T	nt	nt	nt	nt	Ibaraki	36.405934,140.224674
Ibaraki Farm T	nt	nt	nt	nt	Ibaraki	36.405934,140.224674
Ibaraki Farm T	nt	nt	nt	nt	Ibaraki	36.405934,140.224674
Ibaraki Farm T	nt	nt	nt	nt	Ibaraki	36.405934,140.224674
Ibaraki Farm T	nt	nt	nt	nt	Ibaraki	36.405934,140.224674
Ibaraki Farm T	nt	nt	nt	nt	Ibaraki	36.405934,140.224674
Ibaraki Farm T	nt	nt	nt	nt	Ibaraki	36.405934,140.224674
Ibaraki Farm T	nt	nt	nt	nt	Ibaraki	36.405934,140.224674
Ibaraki Farm T	nt	nt	nt	nt	Ibaraki	36.405934,140.224674
Ibaraki Farm T	nt	nt	nt	nt	Ibaraki	36.405934,140.224674
Ibaraki Farm T	nt	nt	nt	nt	Ibaraki	36.405934,140.224674
Ibaraki Farm T	nt	nt	nt	nt	Ibaraki	36.405934,140.224674
Ibaraki Wild	nt	nt	nt	nt	Ibaraki	36.394971,140,232176
Ibaraki Wild	nt	nt	nt	nt	Ibaraki	36.394971,140,232176
