# Supplementary material for: Genetic Diversity on Farm in Japanese Paper Mulberry
Source: Ecol Evol. 2025 Jan 9;15(1):e70828. doi: 10.1002/ece3.70828 (PMC11717549; doi:10.1002/ece3.70828)
Supplement: Supplementary file 3 — Table S2. cpINDEL to identify preliminary maternal origins. [file ECE3-15-e70828-s001.xlsx]

## Sheet: S-table 2 primers
Supplmentary Table 2. cpINDEL to identify preliminary maternal origins
Locus	Forward primer	Reverse primer	Aoso	Size in Aoso (bp)	Aoso	Kaname	Taori	Sequence
cp-Arep	TAATGGGTTGCCCGGGACTC	AGGGAAAGCCGTGTGCAATG	1901..1911	138	A12	A12	A12	TAATGGGTTGCCCGGGACTCGAACCCGGAACTAGTCGGATGGAGTAGACAAATTACTTGTTCGAAAATTCAAAAAAAAAAAATAGGTAAAAATCTCTCCCCAAGCCGTGCTTGCATTTTTCATTGCACACGGCTTTCCCT
cp-Trep	GTTATTGGTTGTTAGTCAACTTCAGTCT	ATCAAAACTCCTTCAACTCTCAAATC	7890..7921	200	(CAGTCTAAATATCTAT)2	(CAGTCTAAATATCTAT)2	(CAGTCTAAATATCTAT)2	GTTATTGGTTGTTAGTCAACTTCAGTCTAAATATCTATCAGTCTAAATATCTATAAAATAAATTAGATTATTGATAGAATTTTGTTATGTGTAGATTATAGAATTAAACTAATGAATTTATTGATCATTACATCTAATTCAATTAAGATATTGTATGAAAGTATGATTTATTCTATTCACTTTTGATTTGAGAGTTGAAGGAGTTTTGAT
cp-SSR	GCTTGAAAAAAGCCCTTTAT	TAAAGAAAAGGTTTCTTTGG	9377^9378	183	（AT)9	（AT)9	（AT)10	GCTTGAAAAAAGCCCTTTATTTTCTTTAGTTTATTTATAGTTTTTAAAATAAAAAAAAAAATAATATAAAAATAATATATATATATATATATAATATTTAAAACTAACTAATAATAAATAAAATCAAAAGATCCCTCTTTTATTTTGTCCAAAGAAACCTTTTCTTTA
