# Supplementary material for: Genetic Diversity on Farm in Japanese Paper Mulberry
Source: Ecol Evol. 2025 Jan 9;15(1):e70828. doi: 10.1002/ece3.70828 (PMC11717549; doi:10.1002/ece3.70828)
Supplement: Supplementary file 4 — Table S3. Polymorphism detected by newly developed cpINDEL markers. [file ECE3-15-e70828-s004.xlsx]

## Sheet: S-table 3 genptypes example
SupplmentaryTable 3. Polymorphism detected by newly developed cpINDEL markers
	cpINDEL type
Accession	cp-Arep	cp-Trep	cp-SSR
Aoso	3	3	2
Akaso	1	2	1
Kaname	3	4	2
Nasu	2	1	1
Taori	2	4	2
